# Supplementary material for: Distribution and Numbers of Pygmies in Central African Forests
Source: PLoS One. 2016 Jan 6;11(1):e0144499. doi: 10.1371/journal.pone.0144499 (PMC4711706; doi:10.1371/journal.pone.0144499)
Supplement: S1 Table — (XLS) [file pone.0144499.s007.xls]

## Sheet: Settlements
S1 Table: Pygmy-camp data sources
Settlement Number	Country	Name	Region	Population Size	Group	Data Source
1	Cameroon	Zoulabot Ancien	East			1
2	Cameroon	Malea Ancien	Est (Boumba/Ngoko)		Baka	2
3	Cameroon	Balé	Centre		Baka	3
4	Cameroon	Bandevouri	Sud		Baka	3
5	Cameroon	Bellay Bas	Sud		Baka	3
6	Cameroon	Bellay Haut I	Sud		Baka	3
7	Cameroon	Bellay Haut II	Sud		Baka	3
8	Cameroon	Bibira	Sud		Baka	3
9	Cameroon	Bidjouka II	Sud		Baka	3
10	Cameroon	Bidjouka II'	Sud		Baka	3
11	Cameroon	Bidou, Bivuo	Sud		Baka	3
12	Cameroon	Bilolo I	Sud		Baka	3
13	Cameroon	Bindiansa	Sud		Baka	3
14	Cameroon	Bissiang	Sud		Baka	3
15	Cameroon	Bodi	Centre		Baka	3
16	Cameroon	Ebobissé I	Sud		Baka	3
17	Cameroon	Ebobissé II	Sud		Baka	3
18	Cameroon	Gwap	Sud		Baka	3
19	Cameroon	Kwa	Sud		Baka	3
20	Cameroon	Kwambo	Sud		Baka	3
21	Cameroon	Labtol	Centre		Baka	3
22	Cameroon	Lambi	Sud		Baka	3
23	Cameroon	Log Ndiga	Sud		Baka	3
24	Cameroon	Malandi I + II	Sud		Baka	3
25	Cameroon	Manguengues	Centre		Baka	3
26	Cameroon	Mbikiliki	Sud		Baka	3
27	Cameroon	Melen	Sud		Baka	3
28	Cameroon	Memel II	Sud		Baka	3
29	Cameroon	Memel II'	Sud		Baka	3
30	Cameroon	Milongo I	Centre		Baka	3
31	Cameroon	Milongo II	Centre		Baka	3
32	Cameroon	Minbiti	Sud		Baka	3
33	Cameroon	Nazareth	Sud		Baka	3
34	Cameroon	Ngoyang	Sud		Baka	3
35	Cameroon	Ngoyang, chefferie	Sud		Baka	3
36	Cameroon	Njangsang, Nkolo I	Sud		Baka	3
37	Cameroon	Nkolo	Sud		Baka	3
38	Cameroon	Pfoulngangang	Sud		Baka	3
39	Cameroon	Song Mahi, Accusé	Sud		Baka	3
40	Cameroon	Song Mahi, Simono	Sud		Baka	3
41	Cameroon	Song Makasso, Nkolo I	Sud		Baka	3
42	Cameroon	Song Mataa	Centre		Baka	3
43	Cameroon	Song Mbogyamb, Nkolo	Sud		Baka	3
44	Cameroon	Zok	Sud		Baka	3
45	Cameroon	Nkolenyeng	Sud		Baka	4
46	Cameroon	Nomedjoh	Est		Baka	4
47	Cameroon	DM1-Meyos Obam	Sud (Dja-et-Lobo)		Baka	5
48	Cameroon	DM2-Adjap (Djoum)	Sud (Dja-et-Lobo)		Baka	5
49	Cameroon	DM3-Ando'o	Sud (Dja-et-Lobo)		Baka	5
50	Cameroon	DM4-Minko'o Messeng	Sud (Dja-et-Lobo)		Baka	5
51	Cameroon	DM5-Kondou	Sud (Dja-et-Lobo)		Baka	5
52	Cameroon	DO1-Nkan	Sud (Dja-et-Lobo)		Baka	5
53	Cameroon	DO2-Minko'o	Sud (Dja-et-Lobo)		Baka	5
54	Cameroon	DO3-Mfem	Sud (Dja-et-Lobo)		Baka	5
55	Cameroon	DO4-Bindoumba	Sud (Dja-et-Lobo)		Baka	5
56	Cameroon	DO5-Mebane (I, II y III)	Sud (Dja-et-Lobo)		Baka	5
57	Cameroon	DO6-Mbonhate	Sud (Dja-et-Lobo)		Baka	5
58	Cameroon	DO7-Okweng	Sud (Dja-et-Lobo)		Baka	5
59	Cameroon	DO8-Nkolenyeng	Sud (Dja-et-Lobo)		Baka	5
60	Cameroon	DS1-Abing (Djoum)	Sud (Dja-et-Lobo)		Baka	5
61	Cameroon	DS2-Keka Abengue (Kenga Peke)	Sud (Dja-et-Lobo)		Baka	5
62	Cameroon	DS3-Koungou	Sud (Dja-et-Lobo)		Baka	5
63	Cameroon	DS4-Mveng	Sud (Dja-et-Lobo)		Baka	5
64	Cameroon	DS5-Nyabibete	Sud (Dja-et-Lobo)		Baka	5
65	Cameroon	DS6-Melen Boulou	Sud (Dja-et-Lobo)		Baka	5
66	Cameroon	DS7-Akom Ndong	Sud (Dja-et-Lobo)		Baka	5
67	Cameroon	DS8-Ngomebae	Sud (Dja-et-Lobo)		Baka	5
68	Cameroon	DS9-Alouma	Sud (Dja-et-Lobo)		Baka	5
69	Cameroon	MA1-Abing (Mintom)	Sud (Dja-et-Lobo)		Baka	5
70	Cameroon	MA2-Meyos	Sud (Dja-et-Lobo)		Baka	5
71	Cameroon	MA3-Bemba I	Sud (Dja-et-Lobo)		Baka	5
72	Cameroon	MA4-Bemba II	Sud (Dja-et-Lobo)		Baka	5
73	Cameroon	MC10-Nkolfon	Sud (Dja-et-Lobo)		Baka	5
74	Cameroon	MC11-Lele	Sud (Dja-et-Lobo)		Baka	5
75	Cameroon	MC1-Odoumou	Sud (Dja-et-Lobo)		Baka	5
76	Cameroon	MC2-Assok	Sud (Dja-et-Lobo)		Baka	5
77	Cameroon	MC3-Akom	Sud (Dja-et-Lobo)		Baka	5
78	Cameroon	MC4-Mekom	Sud (Dja-et-Lobo)		Baka	5
79	Cameroon	MC5-Belle Ville	Sud (Dja-et-Lobo)		Baka	5
80	Cameroon	MC6-Nkolkoumou	Sud (Dja-et-Lobo)		Baka	5
81	Cameroon	MC7-Melen	Sud (Dja-et-Lobo)		Baka	5
82	Cameroon	MC8-Bite	Sud (Dja-et-Lobo)		Baka	5
83	Cameroon	MC9-Mboutokon	Sud (Dja-et-Lobo)		Baka	5
84	Cameroon	MV1-Projet Baka	Sud (Dja-et-Lobo)		Baka	5
85	Cameroon	MV2-Doum	Sud (Dja-et-Lobo)		Baka	5
86	Cameroon	MV3-Adjap	Sud (Dja-et-Lobo)		Baka	5
87	Cameroon	MV4-Mekoto	Sud (Dja-et-Lobo)		Baka	5
88	Cameroon	OO1-Elom	Sud (Dja-et-Lobo)		Baka	5
89	Cameroon	Ambpiah	Sud		Bakola	6
90	Cameroon	Angoua Nvoule	Sud		Bakola	6
91	Cameroon	Antande	Sud		Bakola	6
92	Cameroon	Bandevouri	Sud		Bakola	6
93	Cameroon	Basili	Sud		Bakola	6
94	Cameroon	Bidou	Sud		Bakola	6
95	Cameroon	Bikouale	Sud		Bakola	6
96	Cameroon	Bilolo	Sud		Bakola	6
97	Cameroon	Bingambilli	Sud		Bakola	6
98	Cameroon	Binzambo I & II	Sud		Bakola	6
99	Cameroon	Bokoui	Sud		Bakola	6
100	Cameroon	FuÙr NgiÙr	Sud		Bakola	6
101	Cameroon	Gianggo	Sud		Bakola	6
102	Cameroon	Kota babi	Sud		Bakola	6
103	Cameroon	Kour Mintoum	Sud		Bakola	6
104	Cameroon	Koutaba	Sud		Bakola	6
105	Cameroon	Log	Sud		Bakola	6
106	Cameroon	Maboulo	Sud		Bakola	6
107	Cameroon	Madoula (Makoure)	Sud		Bakola	6
108	Cameroon	Malandi	Sud		Bakola	6
109	Cameroon	Malang Si	Sud		Bakola	6
110	Cameroon	Maschouh	Sud		Bakola	6
111	Cameroon	Matsindi Bouo	Sud		Bakola	6
112	Cameroon	Mbango Bitouer	Sud		Bakola	6
113	Cameroon	Mbpango	Sud		Bakola	6
114	Cameroon	Mfangala	Sud		Bakola	6
115	Cameroon	Minbiti	Sud		Bakola	6
116	Cameroon	Minkwa Milundi	Sud		Bakola	6
117	Cameroon	Mougo BandÚ	Sud		Bakola	6
118	Cameroon	Mougo Liang	Sud		Bakola	6
119	Cameroon	Mvounde	Sud		Bakola	6
120	Cameroon	Ndiga	Sud		Bakola	6
121	Cameroon	Ndtouah I	Sud		Bakola	6
122	Cameroon	Ndtouah II	Sud		Bakola	6
123	Cameroon	Ngo Manguele	Sud		Bakola	6
124	Cameroon	Ngongo	Sud		Bakola	6
125	Cameroon	Ngouombi	Sud		Bakola	6
126	Cameroon	Nkollo Centre I & II	Sud		Bakola	6
127	Cameroon	Nkouah Noumba	Sud		Bakola	6
128	Cameroon	NkouamboundÚ	Sud		Bakola	6
129	Cameroon	Nkouli (Zouli I & II)	Sud		Bakola	6
130	Cameroon	Nkouong Guio	Sud		Bakola	6
131	Cameroon	Nobonzouondi I	Sud		Bakola	6
132	Cameroon	Nobonzouondi II	Sud		Bakola	6
133	Cameroon	Nobonzouondi III	Sud		Bakola	6
134	Cameroon	Oding Otoh	Sud		Bakola	6
135	Cameroon	Pfoulnganga	Sud		Bakola	6
136	Cameroon	Poutmekop (Bella Bas)	Sud		Bakola	6
137	Cameroon	Song Bikim	Sud		Bakola	6
138	Cameroon	Song Makasso	Sud		Bakola	6
139	Cameroon	Sum Mimbo	Sud		Bakola	6
140	Cameroon	Gribe	East		Bakola	7
141	Central African Republic	Bakourba	Lobaye		Aka, Bayaka	8
142	Central African Republic	Gbangouma	Lobaye		Aka, Bayaka	8
143	Central African Republic	Machado 2	Lobaye		Aka, Bayaka	8
144	Central African Republic	Mobi	Lobaye		Aka, Bayaka	8
145	Central African Republic	Sibouanga	Lobaye		Aka, Bayaka	8
146	Central African Republic	Sogba	Lobaye		Aka, Bayaka	8
147	Central African Republic	Bakota	Lobaye	320	Aka, Bayaka	8
148	Central African Republic	Bouze	Lobaye	802	Aka, Bayaka	8
149	Central African Republic	Gbokoulou	Lobaye	380	Aka, Bayaka	8
150	Central African Republic	Ibata	Lobaye	205	Aka, Bayaka	8
151	Central African Republic	Kengua I	Lobaye	606	Aka, Bayaka	8
152	Central African Republic	Kengua II	Lobaye	225	Aka, Bayaka	8
153	Central African Republic	Kpidi-Croisement	Lobaye	235	Aka, Bayaka	8
154	Central African Republic	Kpidi-Mitterand	Lobaye	267	Aka, Bayaka	8
155	Central African Republic	Loko-Ville	Lobaye	705	Aka, Bayaka	8
156	Central African Republic	Massenguela	Lobaye	180	Aka, Bayaka	8
157	Central African Republic	Moale	Sangha Mbaéré	435	Aka, Bayaka	8
158	Central African Republic	Moboma	Lobaye	345	Aka, Bayaka	8
159	Central African Republic	Moloukou	Lobaye	508	Aka, Bayaka	8
160	Central African Republic	Monguenza	Lobaye	345	Aka, Bayaka	8
161	Central African Republic	Ngoundou	Lobaye	350	Aka, Bayaka	8
162	Central African Republic	Bakourba	Lobaye		Aka, Bayaka	8
163	Central African Republic	Belou	Lobaye		Aka, Bayaka	8
164	Central African Republic	Bokarakombo	Lobaye		Aka, Bayaka	8
165	Central African Republic	Bomolet	Lobaye		Aka, Bayaka	8
166	Central African Republic	Bondayo 2	Lobaye		Aka, Bayaka	8
167	Central African Republic	Bossindo 2	Lobaye		Aka, Bayaka	8
168	Central African Republic	Botto	Lobaye		Aka, Bayaka	8
169	Central African Republic	Boyoba	Lobaye		Aka, Bayaka	8
170	Central African Republic	Gbangouma	Lobaye		Aka, Bayaka	8
171	Central African Republic	Gbokia	Lobaye		Aka, Bayaka	8
172	Central African Republic	IbenguÚ	Lobaye		Aka, Bayaka	8
173	Central African Republic	Ibola/Carriere	Lobaye		Aka, Bayaka	8
174	Central African Republic	Ikoumba	Lobaye		Aka, Bayaka	8
175	Central African Republic	Kaza/ZomÚa	Lobaye		Aka, Bayaka	8
176	Central African Republic	Kpetene	Lobaye		Aka, Bayaka	8
177	Central African Republic	Kpotolo	Lobaye		Aka, Bayaka	8
178	Central African Republic	Lhoko	Lobaye		Aka, Bayaka	8
179	Central African Republic	Loko-centre	Lobaye		Aka, Bayaka	8
180	Central African Republic	LokombÚ	Lobaye		Aka, Bayaka	8
181	Central African Republic	Machado2	Lobaye		Aka, Bayaka	8
182	Central African Republic	Mangoussa	Lobaye		Aka, Bayaka	8
183	Central African Republic	Mbangoma	Lobaye		Aka, Bayaka	8
184	Central African Republic	Mbeko	Lobaye		Aka, Bayaka	8
185	Central African Republic	Mete 2	Lobaye		Aka, Bayaka	8
186	Central African Republic	Mobi	Lobaye		Aka, Bayaka	8
187	Central African Republic	Mokinda	Lobaye		Aka, Bayaka	8
188	Central African Republic	Mombembe	Lobaye		Aka, Bayaka	8
189	Central African Republic	MossÚbou	Lobaye		Aka, Bayaka	8
190	Central African Republic	Motomato	Lobaye		Aka, Bayaka	8
191	Central African Republic	Ngongo	Lobaye		Aka, Bayaka	8
192	Central African Republic	Ngotogbe	Lobaye		Aka, Bayaka	8
193	Central African Republic	Petri	Lobaye		Aka, Bayaka	8
194	Central African Republic	PK 6	Lobaye		Aka, Bayaka	8
195	Central African Republic	Route Manguier	Lobaye		Aka, Bayaka	8
196	Central African Republic	Safa-kokombet	Lobaye		Aka, Bayaka	8
197	Central African Republic	Sagbado	Lobaye		Aka, Bayaka	8
198	Central African Republic	Sakoungou	Lobaye		Aka, Bayaka	8
199	Central African Republic	Sibouanga	Lobaye		Aka, Bayaka	8
200	Central African Republic	Sipo	Lobaye		Aka, Bayaka	8
201	Central African Republic	Siriri	Lobaye		Aka, Bayaka	8
202	Central African Republic	Sogba	Lobaye		Aka, Bayaka	8
203	Central African Republic	Tomoki	Lobaye		Aka, Bayaka	8
204	Central African Republic	Toukoulou	Lobaye		Aka, Bayaka	8
205	Central African Republic	Wana-Pont	Lobaye		Aka, Bayaka	8
206	Central African Republic	Wele-wele	Lobaye		Aka, Bayaka	8
207	Central African Republic	Bayanga	Sangha Mbaéré			9
208	Democratic Republic of Congo	Alipanda	Province Orientale (Haut-Uele)		Mbuti	10
209	Democratic Republic of Congo	Andelifou	Province Orientale (Ituri)		Mbuti	10
210	Democratic Republic of Congo	Angbetima	Province Orientale (Ituri)		Mbuti	10
211	Democratic Republic of Congo	Apa Kengetu	Province Orientale (Ituri)		Mbuti	10
212	Democratic Republic of Congo	Apa Mutelepu	Province Orientale (Ituri)		Mbuti	10
213	Democratic Republic of Congo	Apa Njaro	Province Orientale (Ituri)		Mbuti	10
214	Democratic Republic of Congo	Babama	Province Orientale (Ituri)		Mbuti	10
215	Democratic Republic of Congo	Bafwabenje	Province Orientale (Tshopo)		Mbuti	10
216	Democratic Republic of Congo	Bafwabwane	Province Orientale (Tshopo)		Mbuti	10
217	Democratic Republic of Congo	Bafwaguda	Province Orientale (Tshopo)		Mbuti	10
218	Democratic Republic of Congo	Bafwamane	Province Orientale (Tshopo)		Mbuti	10
219	Democratic Republic of Congo	Bafwamate	Province Orientale (Tshopo)		Mbuti	10
220	Democratic Republic of Congo	Bafwamiti	Province Orientale (Ituri)		Mbuti	10
221	Democratic Republic of Congo	Bataka	Province Orientale (Ituri)		Mbuti	10
222	Democratic Republic of Congo	Bingo	Province Orientale (Haut-Uele)		Mbuti	10
223	Democratic Republic of Congo	Eboyo	Province Orientale (Ituri)		Mbuti	10
224	Democratic Republic of Congo	Lubeye	Province Orientale (Ituri)		Mbuti	10
225	Democratic Republic of Congo	Makongo Tudu	Province Orientale (Ituri)		Mbuti	10
226	Democratic Republic of Congo	Amalutu	Province Orientale (Ituri)		Mbuti	11
227	Democratic Republic of Congo	Apekel-2	Province Orientale (Ituri)		Mbuti	11
228	Democratic Republic of Congo	Apekele 1	Province Orientale (Ituri)		Mbuti	11
229	Democratic Republic of Congo	Bujumbra	Province Orientale (Ituri)		Mbuti	11
230	Democratic Republic of Congo	Katala-Kalonge	Province Orientale (Ituri)		Mbuti	11
231	Democratic Republic of Congo	Mahuaka	Province Orientale (Ituri)		Mbuti	11
232	Democratic Republic of Congo	Mawanbo	Province Orientale (Ituri)		Mbuti	11
233	Democratic Republic of Congo	Sayu	Province Orientale (Ituri)		Mbuti	11
234	Democratic Republic of Congo	Sengule	Province Orientale (Ituri)		Mbuti	11
235	Democratic Republic of Congo	Tabia	Province Orientale (Ituri)		Mbuti	11
236	Democratic Republic of Congo	Teturi	Province Orientale (Ituri)		Mbuti	11
237	Democratic Republic of Congo	Teturi 2	Province Orientale (Ituri)		Mbuti	11
238	Gabon	Bikourou	Ngounié (Tsamba-Magotsi-west)		Babongo	12
239	Gabon	Boulongou Boua Ngagni	Ngounié (Tsamba-Magotsi-west)		Babongo	12
240	Gabon	Chantier Bordamur	Ngounié (Tsamba-Magotsi-east)		Babongo	12
241	Gabon	Chantier Bordamur Ikoye	Ngounié (Tsamba-Magotsi-west)		Babongo	12
242	Gabon	Digha	Ngounié (Tsamba-Magotsi-east)		Babongo	12
243	Gabon	Dikouka	Ngounié (Tsamba-Magotsi-east)		Babongo	12
244	Gabon	Ditounga (campement)	Ngounié (Tsamba-Magotsi-west)		Babongo	12
245	Gabon	Divanga	Ngounié (Tsamba-Magotsi-east)		Babongo	12
246	Gabon	Divinde	Ngounié (Tsamba-Magotsi-east)		Babongo	12
247	Gabon	Doubou	Ngounié (Tsamba-Magotsi-west)		Babongo	12
248	Gabon	Ekanga	Ngounié (Tsamba-Magotsi-west)		Babongo	12
249	Gabon	Evouta 1	Ngounié (Tsamba-Magotsi-east)		Babongo	12
250	Gabon	Evouta 2	Ngounié (Tsamba-Magotsi-east)		Babongo	12
251	Gabon	Ghughouba	Ngounié (Tsamba-Magotsi-east)		Babongo	12
252	Gabon	Grand Odavo	Ngounié (Tsamba-Magotsi-west)		Babongo	12
253	Gabon	Guiamba	Ngounié (Tsamba-Magotsi-west)		Babongo	12
254	Gabon	Guidouma	Ngounié (Tsamba-Magotsi-west)		Babongo	12
255	Gabon	Iboundji	Ngounié (Tsamba Magotsi)		Babongo	12
256	Gabon	Ikobey	Ngounié (Tsamba-Magotsi-west)		Babongo	12
257	Gabon	Kessi	Ngounié (Tsamba-Magotsi-west)		Babongo	12
258	Gabon	Konagua et Ndougou	Ngounié (Tsamba-Magotsi-west)		Babongo	12
259	Gabon	Mandilou 1	Ngounié (Tsamba-Magotsi-west)		Babongo	12
260	Gabon	Mandilou 2	Ngounié (Tsamba-Magotsi-west)		Babongo	12
261	Gabon	Mboukou	Ngounié (Tsamba-Magotsi-west)		Babongo	12
262	Gabon	Mikanda (campement)	Ngounié (Tsamba-Magotsi-west)		Babongo	12
263	Gabon	Mimongo 2	Ngounié (Tsamba-Magotsi-east)		Babongo	12
264	Gabon	Mimongo village 1	Ngounié (Tsamba-Magotsi-east)		Babongo	12
265	Gabon	Moukabou	Ngounié (Tsamba-Magotsi-west)		Babongo	12
266	Gabon	Moulandoufoulala	Ngounié (Tsamba-Magotsi-west)		Babongo	12
267	Gabon	Mourimatsiengui	Ngounié (Tsamba-Magotsi-west)		Babongo	12
268	Gabon	Mutamba Sane Fumu	Ngounié (Tsamba-Magotsi-west)		Babongo	12
269	Gabon	Ningui	Ngounié (Tsamba-Magotsi-west)		Babongo	12
270	Gabon	Nyoye 1	Ngounié (Tsamba-Magotsi-east)		Babongo	12
271	Gabon	Nyoye 2	Ngounié (Tsamba-Magotsi-east)		Babongo	12
272	Gabon	Nzemba	Ngounié (Tsamba-Magotsi-west)		Babongo	12
273	Gabon	Oghoubi	Ngounié (Tsamba-Magotsi-east)		Babongo	12
274	Gabon	Ossimba	Ngounié (Tsamba-Magotsi-east)		Babongo	12
275	Gabon	Oyenano	Ngounié (Tsamba-Magotsi-west)		Babongo	12
276	Gabon	Petit Odavo	Ngounié (Tsamba-Magotsi-west)		Babongo	12
277	Gabon	Rembo	Ngounié (Tsamba-Magotsi-west)		Babongo	12
278	Gabon	Sale Diambou	Ngounié (Tsamba-Magotsi-west)		Babongo	12
279	Gabon	Sindara	Ngounié (Tsamba-Magotsi-west)		Babongo	12
280	Gabon	Tranquille	Ngounié (Tsamba-Magotsi-east)		Babongo	12
281	Gabon	Waka	Ngounié (Tsamba-Magotsi-west)		Babongo	12
282	Gabon	Yombi 1	Ngounié (Tsamba-Magotsi-west)		Babongo	12
283	Gabon	Yombi 2	Ngounié (Tsamba-Magotsi-west)		Babongo	12
284	Gabon	Bitouga	Woleu-Ntem	< 80	Baka	3
285	Gabon	Doumassi	Woleu-Ntem	< 100	Baka	3
286	Gabon	Esseng	Woleu-Ntem	< 160	Baka	3
287	Gabon	Etogo	Woleu-Ntem	< 80	Baka	3
288	Gabon	Mbounane Ville	Woleu-Ntem		Baka	3
289	Gabon	MfÚfÚlam	Woleu-Ntem		Baka	3
290	Gabon	Nkoakom	Woleu-Ntem	< 80	Baka	3
291	Gabon	Ovang-Alene	Woleu-Ntem	< 80	Baka	3
292	Gabon	Zangaville	Woleu-Ntem	< 40	Baka	3
293	Gabon	Mimbang	Woleu-Ntem	< 80	Baka	3
294	Gabon	Ayos	Woleu-Ntem	< 20 non permanent	Baka	3
295	Gabon	Boutoumbi	Ngounié (Ogoulou)		Babongo
296	Republic of Congo	Bangui-Motaba	Likouala	399	Mbendjele	9
297	Republic of Congo	Berandjokou	Likouala	1137	Mbendjele	9
298	Republic of Congo	Bomassa	Sangha	95	BaNgombe	9
299	Republic of Congo	Djello	Likouala	170	Mbendjele	9
300	Republic of Congo	Gatongo	Sangha	148	Mbendjele	9
301	Republic of Congo	Gbakgbali	Sangha	60	Mbendjele	9
302	Republic of Congo	Ibamba	Likouala	249	Mbendjele	9
303	Republic of Congo	Ikelemba	Likouala	249	Mbendjele	9
304	Republic of Congo	Kabo	Sangha	95	Mbendjele	9
305	Republic of Congo	Linganga-Makao	Likouala	580	Mbendjele	9
306	Republic of Congo	Manfouete	Likouala		Mbendjele	9
307	Republic of Congo	Mbandza	Likouala	943	Mbendjele	9
308	Republic of Congo	Mboua	Likouala	491	Mbendjele	9
309	Republic of Congo	Minganga	Likouala	450	Mbendjele	9
310	Republic of Congo	Mobangi/Bene y Mobangi	Likouala	491	Mbendjele	9
311	Republic of Congo	Mompoutou	Likouala		Mbendjele	9
312	Republic of Congo	Ngandzikolo	Sangha	128	Mbendjele	9
313	Republic of Congo	Seke-Beye	Likouala	182	Mbendjele	9
314	Republic of Congo	Toukoulaka	Likouala	170	Mbendjele	9
315	Republic of Congo	Linganga-Makaou	Likouala		Mbendjele	13
316	Republic of Congo	Likombo	Likouala		Mbendjele	14
317	Republic of Congo	Makao-Linganga	Likouala		Mbendjele	14
318	Republic of Congo	Minganga	Sangha/Likouala		Longa	14
319	Republic of Congo	Minganga	Sangha/Likouala		Enoko	14
320	Republic of Congo	Minganga	Sangha/Likouala		Mbaya	14
321	Republic of Congo	Ndjube	Likouala		Mbendjele	14
322	Republic of Congo	Sombo	Likouala		Mbendjele	14
323	Republic of Congo	Zingo	Likouala		Mbendjele	14
324	Republic of Congo	Gouga	Likouala		Mbendjele	8
325	Republic of Congo	Ndobo	Likouala		Mbendjele	8
326	Cameroon	Adjap	Sud			15
327	Cameroon	Akanga	Sud			15
328	Cameroon	Akom I	Sud	22		15
329	Cameroon	Akonetse	Sud			15
330	Cameroon	Ako'ozam	Sud			15
331	Cameroon	Ako-ozam	Sud	45		15
332	Cameroon	Alop	Sud			15
333	Cameroon	Ambier	Sud			15
334	Cameroon	Ando'o	Sud			15
335	Cameroon	Awomo	Sud	35		15
336	Cameroon	Awoule	Sud	10		15
337	Cameroon	Bazili	Sud			15
338	Cameroon	Biabonga	Sud			15
339	Cameroon	Bibia	Sud			15
340	Cameroon	Bibondi	Sud			15
341	Cameroon	Bidjoka	Sud			15
342	Cameroon	Bidoumba	Sud			15
343	Cameroon	Bifoum	Sud			15
344	Cameroon	Bikala	Sud			15
345	Cameroon	Bikoualo	Sud	28		15
346	Cameroon	Bingambo	Sud			15
347	Cameroon	Bipindi rurale	Sud			15
348	Cameroon	Bipindi village	Sud			15
349	Cameroon	BISSONO	Sud			15
350	Cameroon	Bissono	Sud	20		15
351	Cameroon	Bitombo	Sud	10		15
352	Cameroon	Bokwi	Sud	25		15
353	Cameroon	Bomlafenda	Sud	35		15
354	Cameroon	Bongwana	Sud			15
355	Cameroon	DJOMOKO	Est			15
356	Cameroon	DjouzÚ	Sud			15
357	Cameroon	Ebimimbang	Sud			15
358	Cameroon	Ekom	Sud			15
359	Cameroon	GOUONEPOUM ANCIEN	Est			15
360	Cameroon	Grand Zambi	Sud			15
361	Cameroon	GRIBE(Dingwa)	Est			15
362	Cameroon	GRIBE(Nkoual)	Est			15
363	Cameroon	Kouambo	Sud			15
364	Cameroon	Koutababik	Sud			15
365	Cameroon	Kwambo	Sud			15
366	Cameroon	Lambi	Sud			15
367	Cameroon	Log-diga	Sud	17		15
368	Cameroon	Loundabele	Sud	16		15
369	Cameroon	Mabolo	Sud	53		15
370	Cameroon	Madensi	Sud			15
371	Cameroon	Madoungou	Sud			15
372	Cameroon	Makordjong	Sud	36		15
373	Cameroon	MALLEA ANCIEN	Est			15
374	Cameroon	Mandtoua	Sud	26		15
375	Cameroon	Mashouer-mashouer	Sud	63		15
376	Cameroon	Mebane	Sud			15
377	Cameroon	Mebia'a	Sud	27		15
378	Cameroon	Mefane	Sud	74		15
379	Cameroon	Melen	Sud			15
380	Cameroon	Mfem	Sud			15
381	Cameroon	Miatta	Sud			15
382	Cameroon	Minfombo	Sud			15
383	Cameroon	Mingoh	Sud			15
384	Cameroon	Mingo'o	Sud	185		15
385	Cameroon	Minko'omesseng	Sud			15
386	Cameroon	Molombo	Sud		Bayaka, Bilo	15
387	Cameroon	MouguÚ	Sud			15
388	Cameroon	MoungouÚ	Sud			15
389	Cameroon	Mpomlep	Sud			15
390	Cameroon	Mveng	Sud			15
391	Cameroon	Naantande	Sud	24		15
392	Cameroon	Ndabagyeli	Sud			15
393	Cameroon	Ndabiang	Sud	13		15
394	Cameroon	Ndamayo	Sud	24	Bayaka, Bilo	15
395	Cameroon	Ndtoua	Sud			15
396	Cameroon	Ndtoua route	Sud	18		15
397	Cameroon	Nezam	Sud			15
398	Cameroon	Ngato ancien	Est			15
399	Cameroon	Ngola	Sud			15
400	Cameroon	Ngom	Sud			15
401	Cameroon	Ngovayang I	Sud			15
402	Cameroon	Ngovayang II	Sud			15
403	Cameroon	Ngovayang III	Sud			15
404	Cameroon	Ngwap	Sud			15
405	Cameroon	Nkolekuk	Sud			15
406	Cameroon	Nkolenyeng (Oding)	Sud			15
407	Cameroon	Nkolo	Sud			15
408	Cameroon	Nkolo 2	Sud			15
409	Cameroon	Nkondoum	Sud	10		15
410	Cameroon	Nkon'ovoumba	Sud	88		15
411	Cameroon	NKO'O ASSENG	Sud			15
412	Cameroon	Nkoulekouk	Sud	32		15
413	Cameroon	nsong Bikim	Sud			15
414	Cameroon	Nsong Mayi	Sud			15
415	Cameroon	NyabibÚtÚ	Sud			15
416	Cameroon	Nyabitande	Sud	13		15
417	Cameroon	Nyaminkoum	Sud			15
418	Cameroon	Nyanit	Sud	4		15
419	Cameroon	Nzambi	Sud			15
420	Cameroon	Nzock	Sud			15
421	Cameroon	Okpweng	Sud			15
422	Cameroon	Sa'ah	Sud	35		15
423	Cameroon	SOM ANCIEN	Est			15
424	Cameroon	Yanebote	Sud	26		15
425	Cameroon	Zoulabot ancien	Est			15
426	Central African Republic	Gbadane	Lobaye	50		15
427	Central African Republic	Lokombe	Lobaye	86		15
428	Central African Republic	Londo	Sangha Mbaéré	711		15
429	Central African Republic	Mbakoro	Sangha Mbaéré	294		15
430	Central African Republic	Moale	Sangha Mbaéré	500		15
431	Central African Republic	Moloukou	Lobaye	1300		15
432	Central African Republic	Ndele	Sangha Mbaéré	422		15
433	Central African Republic	Ngola	Lobaye	800		15
434	Central African Republic	Ngoundi	Sangha Mbaéré	270		15
435	Democratic Republic of Congo	Bakumo	Bandundu			15
436	Democratic Republic of Congo	Banjow Moke	Bandundu			15
437	Democratic Republic of Congo	Banjow Monene	Bandundu			15
438	Democratic Republic of Congo	Basimba	Bandundu			15
439	Democratic Republic of Congo	Beenge	Bandundu			15
440	Democratic Republic of Congo	Bekamba (Pygme)	Equateur			15
441	Democratic Republic of Congo	Bekeli	Equateur			15
442	Democratic Republic of Congo	Bekonge	Bandundu			15
443	Democratic Republic of Congo	Bekungu	Bandundu			15
444	Democratic Republic of Congo	Bekungu	Bandundu			15
445	Democratic Republic of Congo	Belombo	Bandundu			15
446	Democratic Republic of Congo	Benye	Bandundu			15
447	Democratic Republic of Congo	Besako	Bandundu			15
448	Democratic Republic of Congo	Besau	Bandundu			15
449	Democratic Republic of Congo	Betumbe	Bandundu			15
450	Democratic Republic of Congo	Betumbe	Bandundu			15
451	Democratic Republic of Congo	Bikonda	Bandundu			15
452	Democratic Republic of Congo	Bilobi	Bandundu			15
453	Democratic Republic of Congo	Bilonalona	Bandundu			15
454	Democratic Republic of Congo	Bipomi	Bandundu			15
455	Democratic Republic of Congo	Boala	Equateur			15
456	Democratic Republic of Congo	Bobala	Bandundu			15
457	Democratic Republic of Congo	Bobilia	Equateur			15
458	Democratic Republic of Congo	Bokama	Bandundu			15
459	Democratic Republic of Congo	Bokokosikili	Bandundu			15
460	Democratic Republic of Congo	Bokoli	Bandundu			15
461	Democratic Republic of Congo	Bokote	Bandundu			15
462	Democratic Republic of Congo	Bongemba	Equateur			15
463	Democratic Republic of Congo	Bongende	Bandundu			15
464	Democratic Republic of Congo	Bongo II	Bandundu			15
465	Democratic Republic of Congo	Bongo III	Bandundu			15
466	Democratic Republic of Congo	Bonkange	Bandundu			15
467	Democratic Republic of Congo	Boondo	Bandundu			15
468	Democratic Republic of Congo	Boongo I	Bandundu			15
469	Democratic Republic of Congo	Boota	Equateur			15
470	Democratic Republic of Congo	Bosando	Bandundu			15
471	Democratic Republic of Congo	Bosango	Bandundu			15
472	Democratic Republic of Congo	Bosele	Bandundu			15
473	Democratic Republic of Congo	Bosoli	Bandundu			15
474	Democratic Republic of Congo	Bosoli III	Bandundu			15
475	Democratic Republic of Congo	Botangeli	Bandundu			15
476	Democratic Republic of Congo	Botendo	Equateur			15
477	Democratic Republic of Congo	Botongomba	Bandundu			15
478	Democratic Republic of Congo	Bowa	Bandundu			15
479	Democratic Republic of Congo	Bowa PA	Bandundu			15
480	Democratic Republic of Congo	Bowolo Mpinga	Bandundu			15
481	Democratic Republic of Congo	Boyamba	Bandundu			15
482	Democratic Republic of Congo	Boyanga	Bandundu			15
483	Democratic Republic of Congo	Bwenzey	Bandundu			15
484	Democratic Republic of Congo	Edua	Bandundu			15
485	Democratic Republic of Congo	Ekodi	Bandundu			15
486	Democratic Republic of Congo	Elenge	Bandundu			15
487	Democratic Republic of Congo	Elole	Bandundu			15
488	Democratic Republic of Congo	Epokenkaso	Bandundu			15
489	Democratic Republic of Congo	Epoko funga	Bandundu			15
490	Democratic Republic of Congo	Eteyi	Bandundu			15
491	Democratic Republic of Congo	Gbado	Bandundu			15
492	Democratic Republic of Congo	Ibamba	Bandundu			15
493	Democratic Republic of Congo	Ibanda	Bandundu			15
494	Democratic Republic of Congo	Ibata	Bandundu			15
495	Democratic Republic of Congo	IBEKE	Bandundu			15
496	Democratic Republic of Congo	Ikenze	Bandundu			15
497	Democratic Republic of Congo	Ikongo P.A	Bandundu			15
498	Democratic Republic of Congo	Ikonya Moke	Bandundu			15
499	Democratic Republic of Congo	Ikonya monene	Bandundu			15
500	Democratic Republic of Congo	Ikumu	Bandundu			15
501	Democratic Republic of Congo	Ikuye	Bandundu			15
502	Democratic Republic of Congo	Ilanga II	Bandundu			15
503	Democratic Republic of Congo	Ilengi	Bandundu			15
504	Democratic Republic of Congo	Ilobo	Bandundu			15
505	Democratic Republic of Congo	Ilombe	Bandundu			15
506	Democratic Republic of Congo	Ilungu	Bandundu			15
507	Democratic Republic of Congo	Inongo	Bandundu			15
508	Democratic Republic of Congo	Ipanga	Bandundu			15
509	Democratic Republic of Congo	Isangi	Bandundu			15
510	Democratic Republic of Congo	Isobi	Bandundu			15
511	Democratic Republic of Congo	Isoko	Bandundu			15
512	Democratic Republic of Congo	Isongo	Bandundu			15
513	Democratic Republic of Congo	Itebe	Bandundu			15
514	Democratic Republic of Congo	Itito	Bandundu			15
515	Democratic Republic of Congo	Iyanza	Bandundu			15
516	Democratic Republic of Congo	Iyombo	Bandundu			15
517	Democratic Republic of Congo	Kalina	Bandundu			15
518	Democratic Republic of Congo	Kama II	Bandundu			15
519	Democratic Republic of Congo	Kapanda	Bandundu			15
520	Democratic Republic of Congo	Katindambo	Bandundu			15
521	Democratic Republic of Congo	Koloti	Bandundu			15
522	Democratic Republic of Congo	Kundo	Bandundu			15
523	Democratic Republic of Congo	Kutu moke	Bandundu			15
524	Democratic Republic of Congo	Lobongo	Bandundu			15
525	Democratic Republic of Congo	Lodimo	Bandundu			15
526	Democratic Republic of Congo	Loile	Bandundu			15
527	Democratic Republic of Congo	Lokanga	Bandundu			15
528	Democratic Republic of Congo	Lokembe	Bandundu		Bayaka, Bilo	15
529	Democratic Republic of Congo	Lombe	Bandundu		Bayaka, Bilo	15
530	Democratic Republic of Congo	Lonio	Bandundu			15
531	Democratic Republic of Congo	Lunda	Bandundu			15
532	Democratic Republic of Congo	Maliba	Bandundu			15
533	Democratic Republic of Congo	Malondo	Bandundu			15
534	Democratic Republic of Congo	Mankakiti	Bandundu			15
535	Democratic Republic of Congo	Mankoka	Bandundu			15
536	Democratic Republic of Congo	Masobe	Bandundu			15
537	Democratic Republic of Congo	Mbaki	Bandundu		Bayaka, Bilo	15
538	Democratic Republic of Congo	Mbala	Bandundu			15
539	Democratic Republic of Congo	Mbange	Bandundu			15
540	Democratic Republic of Congo	Mbelo	Bandundu			15
541	Democratic Republic of Congo	Mbongo	Bandundu			15
542	Democratic Republic of Congo	Mbuse Mpoto	Bandundu			15
543	Democratic Republic of Congo	Mekiri	Bandundu			15
544	Democratic Republic of Congo	Mfwaki	Bandundu			15
545	Democratic Republic of Congo	Minyanya	Bandundu		Bayaka, Bilo	15
546	Democratic Republic of Congo	Molende	Bandundu			15
547	Democratic Republic of Congo	Molokiesambo	Bandundu			15
548	Democratic Republic of Congo	Mongalo	Bandundu			15
549	Democratic Republic of Congo	Mongempongo	Bandundu			15
550	Democratic Republic of Congo	Motoko	Bandundu			15
551	Democratic Republic of Congo	Mpa 2	Bandundu			15
552	Democratic Republic of Congo	Mpaha	Bandundu			15
553	Democratic Republic of Congo	Mpaha1	Bandundu			15
554	Democratic Republic of Congo	Mpamole	Bandundu			15
555	Democratic Republic of Congo	Mpenda	Equateur			15
556	Democratic Republic of Congo	Mpenge	Bandundu			15
557	Democratic Republic of Congo	Mpili	Bandundu			15
558	Democratic Republic of Congo	Mpisse	Bandundu			15
559	Democratic Republic of Congo	Mpite	Bandundu			15
560	Democratic Republic of Congo	Mpole	Bandundu			15
561	Democratic Republic of Congo	Mponde	Bandundu			15
562	Democratic Republic of Congo	Mponde I	Bandundu			15
563	Democratic Republic of Congo	Mponde II	Bandundu			15
564	Democratic Republic of Congo	Mponde IV	Bandundu			15
565	Democratic Republic of Congo	Mpongoboli	Bandundu			15
566	Democratic Republic of Congo	Mpulungu	Bandundu			15
567	Democratic Republic of Congo	Nbange	Bandundu			15
568	Democratic Republic of Congo	Ndonga	Bandundu			15
569	Democratic Republic of Congo	Ndongese	Bandundu			15
570	Democratic Republic of Congo	Ndongiele	Bandundu			15
571	Democratic Republic of Congo	Nfwa	Bandundu			15
572	Democratic Republic of Congo	Nganda Malebo	Bandundu			15
573	Democratic Republic of Congo	Ngelo	Bandundu			15
574	Democratic Republic of Congo	Ngembo	Bandundu			15
575	Democratic Republic of Congo	Ngombe	Equateur			15
576	Democratic Republic of Congo	Ngomelenge PA	Bandundu			15
577	Democratic Republic of Congo	Ngomo	Bandundu			15
578	Democratic Republic of Congo	Ngongo	Bandundu			15
579	Democratic Republic of Congo	Nianganga	Bandundu			15
580	Democratic Republic of Congo	Nkala	Bandundu			15
581	Democratic Republic of Congo	Nkanta	Bandundu			15
582	Democratic Republic of Congo	Nkata	Bandundu			15
583	Democratic Republic of Congo	Nkile	Bandundu			15
584	Democratic Republic of Congo	Nkole	Bandundu			15
585	Democratic Republic of Congo	Nkombe	Bandundu			15
586	Democratic Republic of Congo	Nkongoli	Equateur			15
587	Democratic Republic of Congo	Nkoso	Bandundu			15
588	Democratic Republic of Congo	Nkoso	Bandundu			15
589	Democratic Republic of Congo	Nkoy	Bandundu			15
590	Democratic Republic of Congo	Nkuku	Bandundu			15
591	Democratic Republic of Congo	Nsangando	Bandundu			15
592	Democratic Republic of Congo	Nsaw	Bandundu			15
593	Democratic Republic of Congo	Nsele	Bandundu			15
594	Democratic Republic of Congo	Nsele	Bandundu			15
595	Democratic Republic of Congo	Nselenge	Bandundu			15
596	Democratic Republic of Congo	Nsingi	Bandundu			15
597	Democratic Republic of Congo	Nsombele	Bandundu			15
598	Democratic Republic of Congo	Nsondia	Bandundu			15
599	Democratic Republic of Congo	Ntande Ngomo	Bandundu			15
600	Democratic Republic of Congo	Ntandembelo	Bandundu			15
601	Democratic Republic of Congo	Ntanga	Bandundu			15
602	Democratic Republic of Congo	Ntikokoli	Bandundu			15
603	Democratic Republic of Congo	Ntomba	Bandundu			15
604	Democratic Republic of Congo	Ntumbe	Bandundu			15
605	Democratic Republic of Congo	Okanisaka	Bandundu			15
606	Democratic Republic of Congo	Okobamwe	Bandundu			15
607	Democratic Republic of Congo	Pokolo	Bandundu			15
608	Democratic Republic of Congo	Sala Ozwa	Bandundu			15
609	Democratic Republic of Congo	Sanga	Bandundu			15
610	Democratic Republic of Congo	Tambola Malembe	Bandundu			15
611	Democratic Republic of Congo	Tomba	Bandundu			15
612	Democratic Republic of Congo	Walonga	Bandundu			15
613	Democratic Republic of Congo	Wando	Bandundu			15
614	Democratic Republic of Congo	Wanya	Bandundu			15
615	Democratic Republic of Congo	Wenge	Bandundu			15
616	Democratic Republic of Congo	Weti	Equateur			15
617	Democratic Republic of Congo	Winangomo	Bandundu			15
618	Democratic Republic of Congo	Zali Mboka	Bandundu			15
619	Democratic Republic of Congo		Equateur			15
620	Democratic Republic of Congo		Equateur			15
621	Democratic Republic of Congo		Equateur			15
622	Gabon	Adjap	Ogooué-Ivindo	< 100	Baka	15
623	Gabon	Bitouga	Woleu-Ntem			15
624	Gabon	Divangha	Ngounié			15
625	Gabon	Divinde	Ngounié			15
626	Gabon	Doumassi	Woleu-Ntem			15
627	Gabon	Egoubha	Ngounié			15
628	Gabon	Elarmitang	Woleu-Ntem	< 100	Baka	15
629	Gabon	EpassendjÞ	Ogooué-Ivindo	< 100	Baka	15
630	Gabon	Eto'o	Woleu-Ntem			15
631	Gabon	Evouta	Ngounié			15
632	Gabon	Loa Loa	Ogooué-Ivindo			15
633	Gabon	Mayibouth1	Ogooué-Ivindo			15
634	Gabon	Mbolo 3	Ogooué-Ivindo			15
635	Gabon	Mekob	Ogooué-Ivindo	< 80	Baka	15
636	Gabon	Mimongo	Ngounié			15
637	Gabon	Mokoko	Ngounié			15
638	Gabon	Motombi	Ngounié			15
639	Gabon	Ndoughou	Ngounié			15
640	Gabon	Nioye 1	Ngounié			15
641	Gabon	Nioye 2	Ngounié			15
642	Gabon	Ossimba	Ngounié			15
643	Gabon	Sogha	Ngounié			15
644	Gabon	Tchibanga	Ngounié			15
645	Gabon	Tranquille	Ngounié			15
646	Republic of Congo	Assengue	Plateaux		Twa	15
647	Republic of Congo	Epounou	Plateaux			15
648	Republic of Congo	Ibangui	Plateaux			15
649	Republic of Congo	Inga	Plateaux			15
650	Republic of Congo	Ngombe	Sangha			15
651	Republic of Congo	Ngombe carrefour	Sangha			15
652	Republic of Congo	Ouesso - mbila	Sangha			15
653	Republic of Congo	Poulani	Sangha			15
654	Republic of Congo	Zoulabouth	Sangha			15

## Sheet: Data Sources
Sources
1: Hirokazu Yasuoka, Faculty of Humanity and Environment, Hosei University, 2-17-1, Fujimi, Chiyoda-ku, Tokyo 102-8160, Japan
2: Shiho Hattori, Faculty of International Studies, Tenri University, 1050 Somanouchi, Tenri City, Nara 632-8510, Japan
3: Pascale Paulin, DDL Lab. CNRS - Université Lumière Lyon 2, 69363 Lyon CEDEX 07 France
4: Harley, R., Riddell, M., Nnah Ndobe, S. (2012). REDD+ Beyond Carbon: Insights from a Community Payments for Ecosystem Services Project in Cameroon. Project Paper 2. Bioclimate Research & Development, Edinburgh, Scotland; Riddell, M (2014). Community payments for ecosystem services in Cameroon. Equity of community PES. Bioclimate Policy Brief;
5: Zerca y Lejos, Asociación Zerca y Lejos, c/Sambara 128, 28027 Madrid, Spain
6: Ngima Mawoung, G. (2001). The relationship between the Bakola and the bantu peoples of the coastal regions of Cameroon and their perception of commercial forest exploitation. African Study Monographs, suppl.26: 209-235.
7: Toda, M. 2014. Peoples and Social Organizations in Gribe, Southeastern Cameroon. African Study Monographs Supplementary Issue, 49: 139-168.
8: COOPI- Cooperazione Internazionale ONG Onlus, Via F. De Lemene, 50 -20151 Milano–I, Italy
9: Jerome Lewis, Department of Anthropology, University College London, London, UK
10: Carpaneto, G. & Germi, F. (1989). The mammals in the zoological culture of the Mbuti Pygmies in north-eastern Zaire / I mammiferi nella cultura zoologica dei Pigmei Mbuti nello Zaire nord-orientale
11: Ichikawa, M., 1978 The Residential Groups of the Mbuti Pygmies. Senri Ethnological Studies, No.1
12: Josephine Head
13: Kitanishi, K. 1995. Seasonal changes in the subsistence activities and food intake of the Aka hunter- gatherers in northeastern Congo. African Study Monographs, vol. 16 (2): 73-118.
14: Riddell (2011). Hunting and rural livelihoods in northern Republic of Congo: local outcomes of integrated conservation and development. PhD Thesis, Oxford University. Pp.377; Riddell, M. (2013). Assessing the impacts of conservation and commercial forestry on livelihoods in northern Republic of Congo. Conservation and Society, 11 (3), 199-217
15: Rainforest Foundation UK, 233a Kentish Town Road, London NW5 2JT, UK
